# Supplementary material for: Sedentary Duration and Systemic Health Burden: Nonlinear Associations with Muscle, Fat, and Vascular Phenotypes in a US Population-Based Study
Source: Healthcare (Basel). 2025 Sep 16;13(18):2309. doi: 10.3390/healthcare13182309 (PMC12469714; doi:10.3390/healthcare13182309)
Supplement: Supplementary file 1 [file healthcare-13-02309-s001.zip]

Archive with 1 entries (1 files):
- healthcare-3752733-supplementary.pdf
